# Supplementary material for: The effect of nudges on autonomy in hypothetical and real life settings
Source: PLoS One. 2021 Aug 24;16(8):e0256124. doi: 10.1371/journal.pone.0256124 (PMC8384220; doi:10.1371/journal.pone.0256124)
Supplement: S1 Data — (ZIP) [file pone.0256124.s003.zip]

Archive with 3 entries (3 files):
- PLOS ONE Study 1 Analysis Revision 2.R
- PLOS ONE Study 2 Analysis Revision 2.R
- PLOS ONE Study 3 Analysis Revision.R
