# Supplementary material for: The effect of nudges on autonomy in hypothetical and real life settings
Source: PLoS One. 2021 Aug 24;16(8):e0256124. doi: 10.1371/journal.pone.0256124 (PMC8384220; doi:10.1371/journal.pone.0256124)
Supplement: S1 Data — (ZIP) [file pone.0256124.s003.zip › PLOS ONE Study 1 Analysis Revision 2.R]

#Import Packages ####
library(readr)
library(psych)
library(Hmisc)
library(lsr)
library(apaTables)
library(ggplot2)
library(effsize)
#                             #STUDY 1#                #

#Import Data ####
LengthDat <- read.csv("C:/Users/Wachn001/Downloads/HypoLength2CleanData.csv", sep=";")
options("scipen"=100, "digits"=4)

apatheme=theme_bw()+
  theme(panel.grid.major=element_blank(),
        panel.grid.minor=element_blank(),
        panel.border=element_blank(),
        axis.line=element_line(),
        text=element_text(family='Times'))

#Autonomy, Competence and Satisfaction Variables and Averages#####
LengthDat$Autonomy_1 = as.numeric(LengthDat$Autonomy_1)
LengthDat$Autonomy_2 = as.numeric(LengthDat$Autonomy_2)
LengthDat$Autonomy_3 = as.numeric(LengthDat$Autonomy_3)
LengthDat$Autonomy_4 = as.numeric(LengthDat$Autonomy_4)

LengthDat$AutAvg = (LengthDat$Autonomy_1 + LengthDat$Autonomy_2 + LengthDat$Autonomy_3 + LengthDat$Autonomy_4)/4

LengthDat$Competence_1 = as.numeric(LengthDat$Competence_1)
LengthDat$Competence_2 = as.numeric(LengthDat$Competence_2)
LengthDat$Competence_3 = as.numeric(LengthDat$Competence_3)
LengthDat$Competence_4 = as.numeric(LengthDat$Competence_4)
LengthDat$Competence_5 = as.numeric(LengthDat$Competence_5)
LengthDat$Competence_6 = as.numeric(LengthDat$Competence_6)

LengthDat$CompAvg = (LengthDat$Competence_1 + LengthDat$Competence_2 + LengthDat$Competence_3 + LengthDat$Competence_4 + LengthDat$Competence_5+(6-LengthDat$Competence_6))/6##excluded item 4

LengthDat$Satisfaction_1 = as.numeric(LengthDat$Satisfaction_1)
LengthDat$Satisfaction_2 = as.numeric(LengthDat$Satisfaction_2)
LengthDat$Satisfaction_3 = as.numeric(LengthDat$Satisfaction_3)
LengthDat$Satisfaction_4 = as.numeric(LengthDat$Satisfaction_4)
LengthDat$Satisfaction_5 = as.numeric(LengthDat$Satisfaction_5)

LengthDat$SatAvg = (LengthDat$Satisfaction_1 + 6-LengthDat$Satisfaction_2 + LengthDat$Satisfaction_3 + 6-LengthDat$Satisfaction_4 + LengthDat$Satisfaction_5)/5 

#Create Condition Variable ####

LengthDat$condition = "XXXXXXXXXXXXXXXXXXXX"
LengthDat$condition = ifelse(!is.na(LengthDat$Q91_First.Click),"Control", LengthDat$condition)
LengthDat$condition = ifelse(!is.na(LengthDat$Q103_First.Click),"SocNorm", LengthDat$condition)
LengthDat$condition = ifelse(!is.na(LengthDat$Q98_First.Click),"Default", LengthDat$condition)

LengthDat$condition = as.factor(LengthDat$condition)
summary(LengthDat$condition) #Control: 150; Default: 150; Social Norm: 151.

#Sample Details####
#Percentage Female
summary(as.factor(LengthDat$SexDef))
210/451# number female participants / total participants = 46.56% female participants

#Age mean, sd, and Range
summary(LengthDat$AgeDef)#Range 18-71
mean(LengthDat$AgeDef) # Mean age = 29.58
sd(LengthDat$AgeDef) # SD age = 10.48

#Internal Consistency: Autonomy, Competence and Satisfaction####
autonomyDF = LengthDat[,c("Autonomy_1", "Autonomy_2", "Autonomy_3", "Autonomy_4")]
psych::alpha(autonomyDF)#alpha = .75

LengthDat$Competence_6_mirr = 6 - LengthDat$Competence_6
competenceDF = LengthDat[,c("Competence_1","Competence_2", "Competence_3", "Competence_4", "Competence_5", "Competence_6_mirr")]
psych::alpha(competenceDF)#alpha = .78

LengthDat$Satisfaction_2_mirr = 6- LengthDat$Satisfaction_2
LengthDat$Satisfaction_4_mirr = 6- LengthDat$Satisfaction_4
satisfactionDF = LengthDat[,c("Satisfaction_1", "Satisfaction_2_mirr", "Satisfaction_3", "Satisfaction_4_mirr", "Satisfaction_5")]
psych::alpha(satisfactionDF)#alpha = .77

#Correlation Table ####
#Contents: Autonomy, Satisfaction, Competence, Pressure, Commandingness, Age, and Sex.
cortable = LengthDat[,c(46,48,47,44,45,2,3)]
apa.cor.table(cortable,filename="CorrelationTable3_1.doc")
#Randomization Check ####
model = aov(AgeDef ~ condition, LengthDat)
summary(model)# p = .620

chiData = table(LengthDat$condition, LengthDat$SexDef)
chiModel = chisq.test(chiData)
chiModel # p = .2
#MANOVA Autonomy & Satisfaction, Competence####
#MANOVA
AutSat <- manova(cbind(AutAvg, SatAvg) ~ condition, data = LengthDat) 
summary(AutSat, test='Wilks')
summary.aov(AutSat)
#Autonomy
aggregate(LengthDat$AutAvg, list(LengthDat$condition), mean)
aggregate(LengthDat$AutAvg, list(LengthDat$condition), sd)

fit = aov(AutAvg ~ condition, LengthDat)
summary(fit)
TukeyHSD(fit)
etaSquared(fit)

#Bargraph Autonomy by Condition
bars = ggplot(LengthDat, aes(condition, AutAvg))
bars + stat_summary(fun.y = mean, geom = "bar", fill="White", color = "Black", width = .5) + 
  stat_summary(fun.data = mean_cl_normal, geom = "errorbar", width = .2) + coord_cartesian(ylim=c(1,5)) +ylab("Autonomy") + apatheme


#Satisfaction
aggregate(LengthDat$SatAvg, list(LengthDat$condition), mean)
aggregate(LengthDat$SatAvg, list(LengthDat$condition), sd)

fit = aov(SatAvg ~ condition, LengthDat)
summary(fit)
TukeyHSD(fit)#def sign lower than control
etaSquared(fit)

#Bargraph Satisfaction by Condition
bars = ggplot(LengthDat, aes(condition, SatAvg))
bars + stat_summary(fun.y = mean, geom = "bar", fill="White", color = "Black", width = .5) + 
  stat_summary(fun.data = mean_cl_normal, geom = "errorbar", width = .2) + coord_cartesian(ylim=c(1,5)) + ylab("Satisfaction")+ apatheme

LengthDatDefCont = subset(LengthDat, LengthDat$condition != "SocNorm")
LengthDatDefCont = droplevels(LengthDatDefCont, exclude="SocNorm")
effsize::cohen.d(LengthDatDefCont$SatAvg, LengthDatDefCont$condition)#.42
#Competence
aggregate(LengthDat$CompAvg, list(LengthDat$condition), mean)
aggregate(LengthDat$CompAvg, list(LengthDat$condition), sd)

fit = aov(CompAvg ~ condition, LengthDat)
summary(fit)
TukeyHSD(fit)

#Pressure and Commandingness####
#MANOVA
PresCom <- manova(cbind(Pressure_1, Dominance_1) ~ condition, data = LengthDat) 
summary(PresCom, test='Wilks')
summary.aov(PresCom)
#Pressure
aggregate(LengthDat$Pressure_1, list(LengthDat$condition), mean)
aggregate(LengthDat$Pressure_1, list(LengthDat$condition), sd)

fit = aov(Pressure_1 ~ condition, LengthDat)
summary(fit)
TukeyHSD(fit)
etaSquared(fit)


#Commandingness (aka Dominance)
aggregate(LengthDat$Dominance_1, list(LengthDat$condition), mean)
aggregate(LengthDat$Dominance_1, list(LengthDat$condition), sd)

fit = aov(Dominance_1 ~ condition, LengthDat)
summary(fit)
TukeyHSD(fit)
etaSquared(fit)

#Cohens d Default vs Control Condition = .5297
effsize::cohen.d(LengthDatDefCont$Dominance_1, LengthDatDefCont$condition)#.42

#Cohens d Control vs Social Norm Condition = .4876
LengthDatSocCont = subset(LengthDat, LengthDat$condition != "Default")
LengthDatSocCont = droplevels(LengthDatSocCont, exclude="Default")
effsize::cohen.d(LengthDatSocCont$Dominance_1, LengthDatSocCont$condition)#.42
