# Supplementary material for: The effect of nudges on autonomy in hypothetical and real life settings
Source: PLoS One. 2021 Aug 24;16(8):e0256124. doi: 10.1371/journal.pone.0256124 (PMC8384220; doi:10.1371/journal.pone.0256124)
Supplement: S1 Data — (ZIP) [file pone.0256124.s003.zip › PLOS ONE Study 2 Analysis Revision 2.R]

#Import Packages####
library(ggplot2)
library(psych)
library(apaTables)

# Import Data ####
ConfDat <- read.csv("~/My Offline Files/Data Analysis/Study 3_2/Confident Nudge Data Clean.csv", sep=";")

apatheme=theme_bw()+
  theme(panel.grid.major=element_blank(),
        panel.grid.minor=element_blank(),
        panel.border=element_blank(),
        axis.line=element_line(),
        text=element_text(family='Times'))
options("scipen"=100, "digits"=6)

#Create Condition Variable####
ConfDat$condition = "Not Sure"
ConfDat$condition = ifelse(!is.na(ConfDat$AgeDef), "Default", ConfDat$condition)
ConfDat$condition = ifelse(!is.na(ConfDat$AgeCont), "Control", ConfDat$condition)
ConfDat$condition = ifelse(!is.na(ConfDat$AgeSoc), "Soc", ConfDat$condition)
ConfDat$condition = as.factor(ConfDat$condition)
summary(ConfDat$condition)#Default = 151; Control = 151; Social Norm = 152.

# Create Choice Variable  Long =1; Normal = 0####
ConfDat$Length = 0
ConfDat$Length[ConfDat$condition=="Soc"] = 2-ConfDat$LengthSoc[ConfDat$condition=="Soc"]
ConfDat$Length[ConfDat$condition=="Control"] = 2-ConfDat$LengthCont[ConfDat$condition=="Control"]
ConfDat$Length[ConfDat$condition=="Default"] = 2-ConfDat$LengthDef[ConfDat$condition=="Default"]
ConfDat$LengthNum = ConfDat$Length
ConfDat$Length = as.factor(ConfDat$Length)
summary(ConfDat$Length)#Long = 221; Normal = 233

# Create Sex variable, 0 = Male, 1 = Female, exclude Sex = Other####
ConfDat$Sex = 5
ConfDat$Sex[ConfDat$condition=="Soc"] = as.numeric(ConfDat$SexSoc[ConfDat$condition=="Soc"]-1)
ConfDat$Sex[ConfDat$condition=="Control"] = as.numeric(ConfDat$SexCont[ConfDat$condition=="Control"]-1)
ConfDat$Sex[ConfDat$condition=="Default"] = as.numeric(ConfDat$SexDef[ConfDat$condition=="Default"]-1)
ConfDatSex = ConfDat[ConfDat$Sex!="2",]
ConfDatSex$Sex = as.factor(ConfDatSex$Sex)


# Create Autonomy, Competence, Satisfaction Average Score####
ConfDatSex$AutAvg = (ConfDatSex$Autonomy_1+ ConfDatSex$Autonomy_2+ConfDatSex$Autonomy_3+ConfDatSex$Autonomy_4)/4
ConfDatSex$CompAvg = (ConfDatSex$Competence_1 + ConfDatSex$Competence_2 + ConfDatSex$Competence_3 + ConfDatSex$Competence_4 + ConfDatSex$Competence_5 + 6-(ConfDatSex$Competence_6))/6
ConfDatSex$SatAvg = (ConfDatSex$Satisfaction_1 + 6-(ConfDatSex$Satisfaction_2) + ConfDatSex$Satisfaction_3 + 6-(ConfDatSex$Satisfaction_4)+ ConfDatSex$Satisfaction_5)/5
# Create Age####
ConfDatSex$Age = 0
ConfDatSex$Age[ConfDatSex$condition=="Soc"] = ConfDatSex$AgeSoc[ConfDatSex$condition=="Soc"]
ConfDatSex$Age[ConfDatSex$condition=="Control"] = ConfDatSex$AgeCont[ConfDatSex$condition=="Control"]
ConfDatSex$Age[ConfDatSex$condition=="Default"] = ConfDatSex$AgeDef[ConfDatSex$condition=="Default"]
# Create Pressure, Doubt, Care####
ConfDatSex$Pressure_1 = ConfDatSex$sliderQuestions_3
ConfDatSex$Care = ConfDatSex$sliderQuestions_1
ConfDatSex$Doubt = ConfDatSex$sliderQuestions_2

#Sample Details####
summary(as.factor(ConfDatSex$Sex))
210/451# number female participants / total participants = 50.33% female participants

#Age mean, sd, and Range
summary(ConfDatSex$Age)#Range 18-70
mean(ConfDatSex$Age) # Mean age = 29.17
sd(ConfDatSex$Age) # SD age = 9.5845
#PAPER: Descriptives and Correlation Table####
#Including: Choice, Autonomy, Satisfaction, Competence, Pressure, Care, Doubt, Age, Sex
ConfDatSex$SexNum = as.numeric(ConfDatSex$Sex)
corr.test(ConfDatSex[,c(46,48,50,49,52,53,54,51,55)])
cortable = ConfDatSex[,c(46,48,50,49,52,53,54,51,55)]
apa.cor.table(cortable,filename="CorrelationTable3_2.doc")
#PAPER: Randomization check####
model = aov(Age ~ condition, ConfDatSex)
summary(model)# p = .45

chiData = table(ConfDatSex$condition, ConfDatSex$Sex)
chiModel = chisq.test(chiData)
chiModel# p = .301
#PAPER: Nudge Effectivness####
aggregate(ConfDatSex$Length, list(ConfDatSex$condition), summary)
68/(68+83)# = Control: 45.03% Chose Long Version
91/(91+59)# = Default: 60.67% Chose Long Version
73/(73+79)# = Soc    : 48.03% Chose Long Version


model = glm(formula = Length ~ condition  , data = ConfDat, family = binomial)#default estimate = -.64
summary(model)
exp(coefficients(model))


#PAPER: Autonomy and Satisfaction by Condition. No diffs####
#MANOVA
AutSat <- manova(cbind(AutAvg, SatAvg) ~ condition, data = ConfDatSex) 
summary(AutSat, test='Wilks')
summary.aov(AutSat)
#Bargraph Autonomy by Condition
bars = ggplot(ConfDatSex, aes(condition, AutAvg))
bars + stat_summary(fun.y = mean, geom = "bar", fill="White", color = "Black", width = .5) + 
  stat_summary(fun.data = mean_cl_normal, geom = "errorbar", width = .2) + coord_cartesian(ylim=c(1,5)) +ylab("Autonomy") + apatheme

#Bargraph Satisfaction by Condition
bars = ggplot(ConfDatSex, aes(condition, SatAvg))
bars + stat_summary(fun.y = mean, geom = "bar", fill="White", color = "Black", width = .5) + 
  stat_summary(fun.data = mean_cl_normal, geom = "errorbar", width = .2) + coord_cartesian(ylim=c(1,5)) + ylab("Satisfaction")+ apatheme
#PAPER: Pressure, Care and Doubt by Condition.No diffs####
#MANOVA Pressure & Doubt
PresDou <- manova(cbind(Pressure_1, Doubt) ~ condition, data = ConfDatSex) 
summary(PresDou, test='Wilks')
summary.aov(PresDou)
#Pressure
aggregate(ConfDatSex$Pressure_1, list(ConfDatSex$condition), mean)
aggregate(ConfDatSex$Pressure_1, list(ConfDatSex$condition), sd)
fit = aov(Pressure_1 ~ condition, ConfDatSex)
summary(fit)

#Care
aggregate(ConfDatSex$sliderQuestions_1, list(ConfDatSex$condition), mean)
aggregate(ConfDatSex$sliderQuestions_1, list(ConfDatSex$condition), sd)
fit = aov(sliderQuestions_1 ~ condition, ConfDatSex)#Care = sliderquestion
summary(fit)

#Doubt
aggregate(ConfDatSex$Doubt, list(ConfDatSex$condition), mean)
aggregate(ConfDatSex$Doubt, list(ConfDatSex$condition), sd)
fit = aov(Doubt ~ condition, ConfDatSex)
summary(fit)

#Supplemental Material: Analyses including Social Norm Nudge Condition####

#Autonomy and Satisfaction by Condition
AutSat <- manova(cbind(AutAvg, SatAvg) ~ condition, data = ConfDatSex) #No diff when controlling for Sex
summary(AutSat, test='Wilks')
summary.aov(AutSat)#no effect

#Pressure by condition
fit = aov(Pressure_1 ~ condition, ConfDatSex)
summary(fit)

#Care by condition
fit = aov(sliderQuestions_1 ~ condition, ConfDatSex)#Care = sliderquestion
summary(fit)

#Doubt by condition
fit = aov(Doubt ~ condition, ConfDatSex)
summary(fit)
#Reviewer's suggestion: Does choice interact with condition on autonomy and satisfaction####
AutSat <- manova(cbind(AutAvg, SatAvg) ~ condition * Length, data = ConfDatSex) #Only effect of Choice on Aut and Sat
summary(AutSat, test='Wilks')
summary.aov(AutSat)
