# Supplementary material for: The effect of nudges on autonomy in hypothetical and real life settings
Source: PLoS One. 2021 Aug 24;16(8):e0256124. doi: 10.1371/journal.pone.0256124 (PMC8384220; doi:10.1371/journal.pone.0256124)
Supplement: S1 Data — (ZIP) [file pone.0256124.s003.zip › PLOS ONE Study 3 Analysis Revision.R]

#Import Packages####
library(ggplot2)
library(psych)
library(effsize)
library(apaTables)
#Data Importation####
rawData <- read.csv("C:/Users/Wachn001/Downloads/Data_3_3_Clean2.csv", sep=";")

options("scipen"=100, "digits"=4)

apatheme=theme_bw()+
  theme(panel.grid.major=element_blank(),
        panel.grid.minor=element_blank(),
        panel.border=element_blank(),
        axis.line=element_line(),
        text=element_text(family='Times'))

#Create Condition####
#The conditions AC-, AN-, and AN+ are called RC-, RN-, and RN+ in this R script.
rawData$Condition = "NONE"
rawData$Condition = ifelse(!is.na(rawData$CompHypCont_1), 'HC-', rawData$Condition)
rawData$Condition = ifelse(!is.na(rawData$HNPLUS_Page.Submit), 'HN+', rawData$Condition)
rawData$Condition = ifelse(!is.na(rawData$HNMIN_Page.Submit), 'HN-', rawData$Condition)
rawData$Condition = ifelse(!is.na(rawData$RCMIN_Page.Submit), 'RC-', rawData$Condition)
rawData$Condition = ifelse(!is.na(rawData$RNMIN_Page.Submit), 'RN-', rawData$Condition)
rawData$Condition = ifelse(!is.na(rawData$RNPLUS_Page.Submit), 'RN+', rawData$Condition)
rawData$Condition = as.factor(rawData$Condition)
summary(rawData$Condition)
#HC- = 219, HN- = 223, HN+ = 218, RC- = 221, RN- = 218, RN+ = 223.

#Create Autonomy####
#Autonomy Item 1
rawData$Aut1 = 99
rawData$Aut1 = as.factor(rawData$Aut1)
rawData$Aut1 = ifelse(!is.na(rawData$AutHypCont_1), rawData$AutHypCont_1, rawData$Aut1)#HC-
rawData$Aut1 = ifelse(!is.na(rawData$AutHypDef_1), rawData$AutHypDef_1, rawData$Aut1)#HN+
rawData$Aut1 = ifelse(!is.na(rawData$Q192_1), rawData$Q192_1, rawData$Aut1)#HN-

rawData$Aut1 = ifelse(!is.na(rawData$AutRealCont_1), rawData$AutRealCont_1, rawData$Aut1)#RC-
rawData$Aut1 = ifelse(!is.na(rawData$AutRealDef_1), rawData$AutRealDef_1, rawData$Aut1)#RN-
rawData$Aut1 = ifelse(!is.na(rawData$Q170_1), rawData$Q170_1, rawData$Aut1)#RN+
summary(rawData$Aut1)

#Autonomy Item 2
rawData$Aut2 = 99
rawData$Aut2 = ifelse(!is.na(rawData$AutHypCont_2), rawData$AutHypCont_2, rawData$Aut2)#HC-
rawData$Aut2 = ifelse(!is.na(rawData$AutHypDef_2), rawData$AutHypDef_2, rawData$Aut2)#HN+
rawData$Aut2 = ifelse(!is.na(rawData$Q192_2), rawData$Q192_2, rawData$Aut2)#HN-

rawData$Aut2 = ifelse(!is.na(rawData$AutRealCont_2), rawData$AutRealCont_2, rawData$Aut2)#RC-
rawData$Aut2 = ifelse(!is.na(rawData$AutRealDef_2), rawData$AutRealDef_2, rawData$Aut2)#RN-
rawData$Aut2 = ifelse(!is.na(rawData$Q170_2), rawData$Q170_2, rawData$Aut2)#RN+
summary(rawData$Aut2)
#Autonomy Item 3
rawData$Aut3 = 99
rawData$Aut3 = ifelse(!is.na(rawData$AutHypCont_3), rawData$AutHypCont_3, rawData$Aut3)#HC-
rawData$Aut3 = ifelse(!is.na(rawData$AutHypDef_3), rawData$AutHypDef_3, rawData$Aut3)#HN+
rawData$Aut3 = ifelse(!is.na(rawData$Q192_3), rawData$Q192_3, rawData$Aut3)#HN-

rawData$Aut3 = ifelse(!is.na(rawData$AutRealCont_3), rawData$AutRealCont_3, rawData$Aut3)#RC-
rawData$Aut3 = ifelse(!is.na(rawData$AutRealDef_3), rawData$AutRealDef_3, rawData$Aut3)#RN-
rawData$Aut3 = ifelse(!is.na(rawData$Q170_3), rawData$Q170_3, rawData$Aut3)#RN+
summary(rawData$Aut3)
#Autonomy Item 4
rawData$Aut4 = 99
rawData$Aut4 = ifelse(!is.na(rawData$AutHypCont_4), rawData$AutHypCont_4, rawData$Aut4)#HC-
rawData$Aut4 = ifelse(!is.na(rawData$AutHypDef_4), rawData$AutHypDef_4, rawData$Aut4)#HN+
rawData$Aut4 = ifelse(!is.na(rawData$Q192_4), rawData$Q192_4, rawData$Aut4)#HN-

rawData$Aut4 = ifelse(!is.na(rawData$AutRealCont_4), rawData$AutRealCont_4, rawData$Aut4)#RC-
rawData$Aut4 = ifelse(!is.na(rawData$AutRealDef_4), rawData$AutRealDef_4, rawData$Aut4)#RN-
rawData$Aut4 = ifelse(!is.na(rawData$Q170_4), rawData$Q170_4, rawData$Aut4)#RN+
summary(rawData$Aut4)

#Autonomy Average
rawData$Aut = (rawData$Aut1 + rawData$Aut2 + rawData$Aut3 + rawData$Aut4 )/ 4
summary(rawData$Aut)# Mean = 3.88
#Create Competence####
#Competence Item 1
rawData$Comp1 = 99
summary(rawData$Comp1)
rawData$Comp1 = ifelse(!is.na(rawData$CompHypCont_1), rawData$CompHypCont_1, rawData$Comp1)#HC-
rawData$Comp1 = ifelse(!is.na(rawData$CompHypDef_1), rawData$CompHypDef_1, rawData$Comp1)#HN+
rawData$Comp1 = ifelse(!is.na(rawData$Q193_1), rawData$Q193_1, rawData$Comp1)#HN-

rawData$Comp1 = ifelse(!is.na(rawData$CompRealCont_1), rawData$CompRealCont_1, rawData$Comp1)#RC-
rawData$Comp1 = ifelse(!is.na(rawData$CompRealDef_1), rawData$CompRealDef_1, rawData$Comp1)#RN-
rawData$Comp1 = ifelse(!is.na(rawData$Q171_1), rawData$Q171_1, rawData$Comp1)#RN+
summary(rawData$Comp1)

#Competence Item 2
rawData$Comp2 = 99
summary(rawData$Comp2)
rawData$Comp2 = ifelse(!is.na(rawData$CompHypCont_2), rawData$CompHypCont_2, rawData$Comp2)#HC-
rawData$Comp2 = ifelse(!is.na(rawData$CompHypDef_2), rawData$CompHypDef_2, rawData$Comp2)#HN+
rawData$Comp2 = ifelse(!is.na(rawData$Q193_2), rawData$Q193_2, rawData$Comp2)#HN-

rawData$Comp2 = ifelse(!is.na(rawData$CompRealCont_2), rawData$CompRealCont_2, rawData$Comp2)#RC-
rawData$Comp2 = ifelse(!is.na(rawData$CompRealDef_2), rawData$CompRealDef_2, rawData$Comp2)#RN-
rawData$Comp2 = ifelse(!is.na(rawData$Q171_2), rawData$Q171_2, rawData$Comp2)#RN+
summary(rawData$Comp2)

#Competence Item 3
rawData$Comp3 = 99
summary(rawData$Comp3)
rawData$Comp3 = ifelse(!is.na(rawData$CompHypCont_3), rawData$CompHypCont_3, rawData$Comp3)#HC-
rawData$Comp3 = ifelse(!is.na(rawData$CompHypDef_3), rawData$CompHypDef_3, rawData$Comp3)#HN+
rawData$Comp3 = ifelse(!is.na(rawData$Q193_3), rawData$Q193_3, rawData$Comp3)#HN-

rawData$Comp3 = ifelse(!is.na(rawData$CompRealCont_3), rawData$CompRealCont_3, rawData$Comp3)#RC-
rawData$Comp3 = ifelse(!is.na(rawData$CompRealDef_3), rawData$CompRealDef_3, rawData$Comp3)#RN-
rawData$Comp3 = ifelse(!is.na(rawData$Q171_3), rawData$Q171_3, rawData$Comp3)#RN+
summary(rawData$Comp3)

#Competence Item 4
rawData$Comp4 = 99
summary(rawData$Comp4)
rawData$Comp4 = ifelse(!is.na(rawData$CompHypCont_4), rawData$CompHypCont_4, rawData$Comp4)#HC-
rawData$Comp4 = ifelse(!is.na(rawData$CompHypDef_4), rawData$CompHypDef_4, rawData$Comp4)#HN+
rawData$Comp4 = ifelse(!is.na(rawData$Q193_4), rawData$Q193_4, rawData$Comp4)#HN-

rawData$Comp4 = ifelse(!is.na(rawData$CompRealCont_4), rawData$CompRealCont_4, rawData$Comp4)#RC-
rawData$Comp4 = ifelse(!is.na(rawData$CompRealDef_4), rawData$CompRealDef_4, rawData$Comp4)#RN-
rawData$Comp4 = ifelse(!is.na(rawData$Q171_4), rawData$Q171_4, rawData$Comp4)#RN+
summary(rawData$Comp4)

#Competence Item 5
rawData$Comp5 = 99
summary(rawData$Comp5)
rawData$Comp5 = ifelse(!is.na(rawData$CompHypCont_5), rawData$CompHypCont_5, rawData$Comp5)#HC-
rawData$Comp5 = ifelse(!is.na(rawData$CompHypDef_5), rawData$CompHypDef_5, rawData$Comp5)#HN+
rawData$Comp5 = ifelse(!is.na(rawData$Q193_5), rawData$Q193_5, rawData$Comp5)#HN-

rawData$Comp5 = ifelse(!is.na(rawData$CompRealCont_5), rawData$CompRealCont_5, rawData$Comp5)#RC-
rawData$Comp5 = ifelse(!is.na(rawData$CompRealDef_5), rawData$CompRealDef_5, rawData$Comp5)#RN-
rawData$Comp5 = ifelse(!is.na(rawData$Q171_5), rawData$Q171_5, rawData$Comp5)#RN+
summary(rawData$Comp5)

#Competence Item 6
rawData$Comp6 = 99
summary(rawData$Comp6)
rawData$Comp6 = ifelse(!is.na(rawData$CompHypCont_6), rawData$CompHypCont_6, rawData$Comp6)#HC-
rawData$Comp6 = ifelse(!is.na(rawData$CompHypDef_6), rawData$CompHypDef_6, rawData$Comp6)#HN+
rawData$Comp6 = ifelse(!is.na(rawData$Q193_6), rawData$Q193_6, rawData$Comp6)#HN-

rawData$Comp6 = ifelse(!is.na(rawData$CompRealCont_6), rawData$CompRealCont_6, rawData$Comp6)#RC-
rawData$Comp6 = ifelse(!is.na(rawData$CompRealDef_6), rawData$CompRealDef_6, rawData$Comp6)#RN-
rawData$Comp6 = ifelse(!is.na(rawData$Q171_6), rawData$Q171_6, rawData$Comp6)#RN+
summary(rawData$Comp6)

#Competence Average
rawData$Comp = (rawData$Comp1 + rawData$Comp2 + rawData$Comp3 + rawData$Comp4 + rawData$Comp5 + (6-rawData$Comp6)) /6
summary(rawData$Comp)# Mean = 3.67
#Create Satisfaction####
#Satisfaction Item 1
rawData$Sat1 = 99
summary(rawData$Sat1)
rawData$Sat1 = ifelse(!is.na(rawData$SatHypCont_1), rawData$SatHypCont_1, rawData$Sat1)#HC-
rawData$Sat1 = ifelse(!is.na(rawData$SatHypDef_1), rawData$SatHypDef_1, rawData$Sat1)#HN+
rawData$Sat1 = ifelse(!is.na(rawData$Q194_1), rawData$Q194_1, rawData$Sat1)#HN-

rawData$Sat1 = ifelse(!is.na(rawData$SatRealCont_1), rawData$SatRealCont_1, rawData$Sat1)#RC-
rawData$Sat1 = ifelse(!is.na(rawData$SatRealDef_1), rawData$SatRealDef_1, rawData$Sat1)#RN-
rawData$Sat1 = ifelse(!is.na(rawData$Q172_1), rawData$Q172_1, rawData$Sat1)#RN+
summary(rawData$Sat1)

#Satisfaction Item 2
rawData$Sat2 = 99
summary(rawData$Sat2)
rawData$Sat2 = ifelse(!is.na(rawData$SatHypCont_2), rawData$SatHypCont_2, rawData$Sat2)#HC-
rawData$Sat2 = ifelse(!is.na(rawData$SatHypDef_2), rawData$SatHypDef_2, rawData$Sat2)#HN+
rawData$Sat2 = ifelse(!is.na(rawData$Q194_2), rawData$Q194_2, rawData$Sat2)#HN-

rawData$Sat2 = ifelse(!is.na(rawData$SatRealCont_2), rawData$SatRealCont_2, rawData$Sat2)#RC-
rawData$Sat2 = ifelse(!is.na(rawData$SatRealDef_2), rawData$SatRealDef_2, rawData$Sat2)#RN-
rawData$Sat2 = ifelse(!is.na(rawData$Q172_2), rawData$Q172_2, rawData$Sat2)#RN+
summary(rawData$Sat2)

#Satisfaction Item 3
rawData$Sat3 = 99
summary(rawData$Sat3)
rawData$Sat3 = ifelse(!is.na(rawData$SatHypCont_3), rawData$SatHypCont_3, rawData$Sat3)#HC-
rawData$Sat3 = ifelse(!is.na(rawData$SatHypDef_3), rawData$SatHypDef_3, rawData$Sat3)#HN+
rawData$Sat3 = ifelse(!is.na(rawData$Q194_3), rawData$Q194_3, rawData$Sat3)#HN-

rawData$Sat3 = ifelse(!is.na(rawData$SatRealCont_3), rawData$SatRealCont_3, rawData$Sat3)#RC-
rawData$Sat3 = ifelse(!is.na(rawData$SatRealDef_3), rawData$SatRealDef_3, rawData$Sat3)#RN-
rawData$Sat3 = ifelse(!is.na(rawData$Q172_3), rawData$Q172_3, rawData$Sat3)#RN+
summary(rawData$Sat3)

#Satisfaction Item 4
rawData$Sat4 = 99
summary(rawData$Sat4)
rawData$Sat4 = ifelse(!is.na(rawData$SatHypCont_4), rawData$SatHypCont_4, rawData$Sat4)#HC-
rawData$Sat4 = ifelse(!is.na(rawData$SatHypDef_4), rawData$SatHypDef_4, rawData$Sat4)#HN+
rawData$Sat4 = ifelse(!is.na(rawData$Q194_4), rawData$Q194_4, rawData$Sat4)#HN-

rawData$Sat4 = ifelse(!is.na(rawData$SatRealCont_4), rawData$SatRealCont_4, rawData$Sat4)#RC-
rawData$Sat4 = ifelse(!is.na(rawData$SatRealDef_4), rawData$SatRealDef_4, rawData$Sat4)#RN-
rawData$Sat4 = ifelse(!is.na(rawData$Q172_4), rawData$Q172_4, rawData$Sat4)#RN+
summary(rawData$Sat4)

#Satisfaction Item 5
rawData$Sat5 = 99
summary(rawData$Sat5)
rawData$Sat5 = ifelse(!is.na(rawData$SatHypCont_5), rawData$SatHypCont_5, rawData$Sat5)#HC-
rawData$Sat5 = ifelse(!is.na(rawData$SatHypDef_5), rawData$SatHypDef_5, rawData$Sat5)#HN+
rawData$Sat5 = ifelse(!is.na(rawData$Q194_5), rawData$Q194_5, rawData$Sat5)#HN-

rawData$Sat5 = ifelse(!is.na(rawData$SatRealCont_5), rawData$SatRealCont_5, rawData$Sat5)#RC-
rawData$Sat5 = ifelse(!is.na(rawData$SatRealDef_5), rawData$SatRealDef_5, rawData$Sat5)#RN-
rawData$Sat5 = ifelse(!is.na(rawData$Q172_5), rawData$Q172_5, rawData$Sat5)#RN+
summary(rawData$Sat5)

#Satisfaction Average
rawData$Sat = (rawData$Sat1 + (6-rawData$Sat2) + rawData$Sat3 + (6-rawData$Sat4) + rawData$Sat5 )/ 5
summary(rawData$Sat)# Mean = 4.05

#Create Pressure ####
rawData$Pressure = 99
rawData$Pressure = ifelse(!is.na(rawData$PresHypCont_1), rawData$PresHypCont_1, rawData$Pressure)#HC-
rawData$Pressure = ifelse(!is.na(rawData$PresHypDef_1), rawData$PresHypDef_1, rawData$Pressure)#HN+
rawData$Pressure = ifelse(!is.na(rawData$Q195_1), rawData$Q195_1, rawData$Pressure)#HN-

rawData$Pressure = ifelse(!is.na(rawData$PresRealCont_1), rawData$PresRealCont_1, rawData$Pressure)#RC-
rawData$Pressure = ifelse(!is.na(rawData$PresRealDef_1), rawData$PresRealDef_1, rawData$Pressure)#RN-
rawData$Pressure = ifelse(!is.na(rawData$Q173_1), rawData$Q173_1, rawData$Pressure)#RN+
summary(rawData$Pressure)# Mean = 31.2
#Create Manipulation Check####
#realData$Q174, realData$ManiCheckRealCon and realData$ManiCheckRealDef are the same question. 5 is the right answer for RN+/RN-, 6 is the right answer
realData = subset(rawData, Condition == 'RN+' | Condition == 'RN-' |Condition == 'RC-' )
realData$maniCheck = 0
realData$maniCheck = ifelse(!is.na(realData$Q174) & as.numeric(realData$Q174) == 5, 1, realData$maniCheck)#RN+
realData$maniCheck = ifelse(!is.na(realData$ManiCheckRealCon) & as.numeric(realData$ManiCheckRealCon) == 6, 1, realData$maniCheck)#RC-
realData$maniCheck = ifelse(!is.na(realData$ManiCheckRealDef) & as.numeric(realData$ManiCheckRealDef) == 5, 1, realData$maniCheck)#RN-
realData$maniCheck = as.factor(realData$maniCheck)
#Create Choice####
#1 = Long Version
realData$Choice = 5
realData$Choice = ifelse(!is.na(realData$Q168), (realData$Q168), realData$Choice)
realData$Choice = ifelse(!is.na(realData$RealDef), (realData$RealDef), realData$Choice)
realData$Choice = ifelse(!is.na(realData$RealCont), (realData$RealCont), realData$Choice)
realData$Choice = 1-(realData$Choice -1)
summary(realData$Choice)
aggregate(realData$Choice, list(realData$Condition), mean)

#Create Acceptability####
noCont = subset(rawData, Condition != 'HC-' & Condition != "RC-")#Accep. was only measured in nudge conditions
noCont$Acceptability = 99
noCont$Acceptability = ifelse(!is.na(noCont$AccepHypDef_1), noCont$AccepHypDef_1, noCont$Acceptability)#HN+
noCont$Acceptability = ifelse(!is.na(noCont$Q196_1), noCont$Q196_1, noCont$Acceptability)#HN-

noCont$Acceptability = ifelse(!is.na(noCont$AccepRealDef_1), noCont$AccepRealDef_1, noCont$Acceptability)#RN-
noCont$Acceptability = ifelse(!is.na(noCont$Q177_1), noCont$Q177_1, noCont$Acceptability)#RN+
summary(noCont$Acceptability)

#Descriptive Data####
#Correlation Table
cortable = rawData[,c(123,136,130,137,3,4)]
corr.test = (rawData[,c(123,136,130,137,3,4)])
apa.cor.table(cortable,filename="CorrelationTable3_3raw.doc")

#Randomization Check(No Differences)####
# 2 = Female
aggregate(as.numeric(rawData$AgeDef), list(rawData$Condition), mean)
aggregate(as.numeric(rawData$SexDef), list(rawData$Condition), mean)

model = aov(AgeDef ~ Condition, data = rawData)
summary(model)

chiData = table(rawData$Condition, rawData$SexDef)
chiModel = chisq.test(chiData)
chiModel


#Manipulation Check####
aggregate(realData$maniCheck, list(realData$Condition), summary)#RC-: 91.4% correct, RN-: 51.3% correct, RN+: 70.85% correct.
aggregate(realData$Choice, list(realData$Condition), mean)#RC-: 43.4%, RN-: 49.5%, RN+: 49,3%.

realDataClean = subset(realData, maniCheck == 1)
aggregate(realDataClean$Choice, list(realDataClean$Condition), mean)#RC-: 44.6%, RN-: 61.6%, RN+: 50.6%.
#Create Data Sets ####
hypoData = subset(rawData, Condition == "HC-" | Condition == "HN-" | Condition == "HN+")
hypoData$maniCheck = 1#manipulation check was not done for hypothetical data, to make the datasets have the same # of coloumns, its added.
hypoData$Choice = NA
#HYPO 1 : MANOVA: Aut and Sat by Real Condition ####
#No significant effects.
AutSatCond <- manova(cbind(Aut, Sat) ~ Condition, data = realData) #No diff when controlling for Sex
summary(AutSatCond, test='Wilks')
summary.aov(AutSatCond)

fit = aov(Aut ~ Condition, realData)
summary(fit)

fit = aov(Sat ~ Condition, realData)
summary(fit)


#HYPO 2a&b: MANOVA: Aut and Sat by Hypo Condition####
aggregate(hypoData$Aut, list(hypoData$Condition), mean)
aggregate(hypoData$Sat, list(hypoData$Condition), mean)

AutSatCondHypo <- manova(cbind(Aut, Sat) ~ Condition, data = hypoData)
summary(AutSatCondHypo, test='Wilks')
summary.aov(AutSatCondHypo)
#Post-Hoc AUTONOMY
AutCondHypo = aov(Aut ~ Condition, hypoData)
summary(AutCondHypo)
TukeyHSD(AutCondHypo)

#Post-Hoc SATISFACTION
SatCondHypo = aov(Sat ~ Condition, hypoData)
summary(SatCondHypo)
TukeyHSD(SatCondHypo)

#Post-Hoc COMPETENCE
aggregate(hypoData$Comp, list(hypoData$Condition), mean)
aggregate(hypoData$Comp, list(hypoData$Condition), sd)

CompCondHypo = aov(Comp ~ Condition, hypoData)
summary(CompCondHypo)
TukeyHSD(CompCondHypo)


#HYPO 3a&3b: Pressure corr. AUT & SAT #Always neg. correlation####
#HYPO 3a: Correlation Pressure & AUT with Conditions without explanation
noExplData = subset(rawData, Condition == 'HC-' | Condition == 'HN-' | Condition == 'RC-' | Condition == 'RN-')
aggregate(noExplData$Pressure, list(noExplData$Condition), mean)
aggregate(noExplData$Pressure, list(noExplData$Condition), sd)

cor.test(noExplData$Pressure, noExplData$Aut) #r = -.255, p < .001
cor.test(noExplData$Pressure, noExplData$Sat) #r = -.310, p < .001
#HYPO 3b: Correlation Pressure & AUT with Conditions with explanation
explData = subset(rawData, Condition == 'HN+' | Condition == 'RN+')
cor.test(explData$Pressure, explData$Aut) #r = -.274, p < .001
cor.test(explData$Pressure, explData$Sat) #r = -.284, p < .001
#Reviewer's suggestion: does explanation predict exp. pressure####
noCont$realism = 99
noCont$realism =ifelse(noCont$Condition == "RN+" | noCont$Condition == "RN-", 1, 0)
noCont$expl =ifelse(noCont$Condition == "HN+" | noCont$Condition == "RN+", 1, 0)
noCont$realism = as.factor(noCont$realism)%
noCont$expl = as.factor(noCont$expl)
regres = aov(Pressure ~ expl * realism, data = noCont)
summary(regres)

aggregate(noCont$Pressure, list(noCont$realism), mean)
aggregate(noCont$Pressure, list(noCont$realism), sd)
#Reviewer's suggestion: Does choice interact with condition on autonomy and satisfaction####
AutSat <- manova(cbind(Aut, Sat) ~ Condition * Choice, data = realData) #Only effect of Choice on Aut and Sat
summary(AutSat, test='Wilks')
summary.aov(AutSat)
#Supplemental Material: Competence Analyses####
#Competence between Choice Conditions
fit = aov(Comp ~ Condition, realData)
summary(fit)
TukeyHSD(fit)
#Competence between Hypothetical Conditions
fit = aov(Comp ~ Condition, hypoData)
summary(fit)
TukeyHSD(fit)
#Bargraph Autonomy and Satisfaction by condition####
library(plyr)
rawData$Condition = revalue(rawData$Condition, c("RC-"="CC-", "RN-"="CN-","RN+" = "CN+"))
library(Hmisc)
apatheme=theme_bw()+
  theme(panel.grid.major=element_blank(),
        panel.grid.minor=element_blank(),
        panel.border=element_blank(),
        axis.line=element_line(),
        text=element_text(family='Times'))

#Bargraph Autonomy by Condition
bars = ggplot(rawData, aes(Condition, Aut))
bars + stat_summary(fun.y = mean, geom = "bar", fill="White", color = "Black", width = .5) + 
  stat_summary(fun.data = mean_cl_normal, geom = "errorbar", width = .2) + coord_cartesian(ylim=c(1,5)) +ylab("Autonomy") + apatheme

#Bargraph Satisfaction by Condition
bars = ggplot(rawData, aes(Condition, Sat))
bars + stat_summary(fun.y = mean, geom = "bar", fill="White", color = "Black", width = .5) + 
  stat_summary(fun.data = mean_cl_normal, geom = "errorbar", width = .2) + coord_cartesian(ylim=c(1,5)) + ylab("Satisfaction")+ apatheme
